# Supplementary material for: Single‐Cell Transcriptomic Analysis of Tumor Heterogeneity and the Microenvironment in Pseudomyxoma Peritonei
Source: Adv Sci (Weinh). 2026 Jul 27:e23760. Online ahead of print. doi: 10.1002/advs.202523760 (PMC13403377; doi:10.1002/advs.202523760)
Supplement: Supplementary file 2 — Supporting File 2: advs76790‐sup‐0002‐TableS1‐S2.xlsx. [file ADVS-9999-e23760-s001.xlsx]

## Sheet: Supplemental Table 1
Supplemental Table 1: Clinical and pathological characteristics of scRNA-seq and WES cohort.
Sample ID	Patient ID	Age	Sex	Neoadjuvant chemo-therapy	Recurrence Surgery	Sampling Site	Pathology	Sequencing Type
sc-P01	P01	29	Male	NA	Yes	Greater omental implantation tumor	PMCA	scRNA-seq and WES
sc-P02-1	P02	71	Female	NA	No	Mesenteric implantation tumor	PMCA	scRNA-seq and WES
sc-P02-2	P02	71	Female	NA	No	Appendiceal mucinous neoplasm	PMCA	scRNA-seq
sc-P03-1	P03	56	Female	NA	No	Greater omental implantation tumor	DPAM	scRNA-seq and WES
sc-P03-2	P03	56	Female	NA	No	Appendiceal mucinous neoplasm	DPAM	scRNA-seq
sc-P04-1	P04	68	Male	NA	No	Greater omental implantation tumor	PMCA	scRNA-seq
sc-P04-2	P04	68	Male	NA	No	Appendiceal mucinous neoplasm	PMCA	scRNA-seq
sc-P05	P05	55	Female	NA	Yes	Mesenteric implantation tumor	PMCA	scRNA-seq and WES
sc-P06-1	P06	57	Female	NA	No	Greater omental implantation tumor	PMCA-S	scRNA-seq and WES
sc-P06-2	P06	57	Female	NA	No	Appendiceal mucinous neoplasm	PMCA-S	scRNA-seq
sc-P07	P07	52	Male	NA	No	Non-neoplastic appendix	Normal appendix	scRNA-seq
DPAM: Disseminated peritoneal adenomucinosis, PMCA: Peritoneal mucinous carcinomatosis, PMCA-S: Peritoneal mucinous carcinomatosis with signet ring cells, scRNA-seq: Single-cell RNA sequencing, WES: Whole-exome sequencing

## Sheet: Supplemental Table 2
Supplemental Table 2: Clinical and pathological characteristics of bulk RNA-seq cohort.
Sample ID	Patient ID	Age	Sex	Neoadjuvant chemo-therapy	Recurrence Surgery	Sampling Site	Pathology	Sequencing Type
bulk-P08-1	P08	50	Male	NA	Yes	Parietal peritoneal implantation tumor	DPAM	bulk RNA-seq
bulk-P08-2	P08	50	Male	NA	Yes	Parietal peritoneal implantation tumor	DPAM	bulk RNA-seq
bulk-P08-3	P08	50	Male	NA	Yes	Greater omental implantation tumor	DPAM	bulk RNA-seq
bulk-P08-4	P08	50	Male	NA	Yes	Greater omental implantation tumor	DPAM	bulk RNA-seq
bulk-P08-5	P08	50	Male	NA	Yes	Parietal peritoneal implantation tumor	DPAM	bulk RNA-seq
bulk-P09-1	P09	63	Female	NA	Yes	Greater omental implantation tumor	DPAM	bulk RNA-seq
bulk-P09-2	P09	63	Female	NA	Yes	Greater omental implantation tumor	DPAM	bulk RNA-seq
bulk-P09-3	P09	63	Female	NA	Yes	Greater omental implantation tumor	DPAM	bulk RNA-seq
bulk-P10-1	P10	61	Female	NA	Yes	Parintestinal implantation tumor	DPAM	bulk RNA-seq
bulk-P10-2	P10	61	Female	NA	Yes	Parintestinal implantation tumor	DPAM	bulk RNA-seq
bulk-P10-3	P10	61	Female	NA	Yes	Mesenteric implantation tumor	DPAM	bulk RNA-seq
bulk-P10-4	P10	61	Female	NA	Yes	Mesenteric implantation tumor	DPAM	bulk RNA-seq
bulk-P10-5	P10	61	Female	NA	Yes	Parietal peritoneal implantation tumor	DPAM	bulk RNA-seq
bulk-P10-6	P10	61	Female	NA	Yes	Parietal peritoneal implantation tumor	DPAM	bulk RNA-seq
bulk-P11-1	P11	72	Female	NA	No	Greater omental implantation tumor	PMCA	bulk RNA-seq
bulk-P11-2	P11	72	Female	NA	No	Greater omental implantation tumor	PMCA	bulk RNA-seq
bulk-P11-3	P11	72	Female	NA	No	Parintestinal implantation tumor	PMCA	bulk RNA-seq
bulk-P11-4	P11	72	Female	NA	No	Periovarian implantation tumor	PMCA	bulk RNA-seq
bulk-P11-5	P11	72	Female	NA	No	Appendiceal mucinous neoplasm	PMCA	bulk RNA-seq
bulk-P11-6	P11	72	Female	NA	No	Appendiceal mucinous neoplasm	PMCA	bulk RNA-seq
bulk-P12-1	P12	52	Male	NA	No	Greater omental implantation tumor	PMCA	bulk RNA-seq
bulk-P12-2	P12	52	Male	NA	No	Greater omental implantation tumor	PMCA	bulk RNA-seq
bulk-P12-3	P12	52	Male	NA	No	Appendiceal mucinous neoplasm	PMCA	bulk RNA-seq
bulk-P12-4	P12	52	Male	NA	No	Appendiceal mucinous neoplasm	PMCA	bulk RNA-seq
bulk-P13-1	P13	69	Female	NA	Yes	Parietal peritoneal implantation tumor	PMCA	bulk RNA-seq
bulk-P13-2	P13	69	Female	NA	Yes	Parietal peritoneal implantation tumor	PMCA	bulk RNA-seq
bulk-P13-3	P13	69	Female	NA	Yes	Mesenteric implantation tumor	PMCA	bulk RNA-seq
bulk-P13-4	P13	69	Female	NA	Yes	Perisplenic implantation tumor	PMCA	bulk RNA-seq
bulk-P14-1	P14	37	Female	NA	Yes	Parietal peritoneal implantation tumor	PMCA	bulk RNA-seq
bulk-P14-2	P14	37	Female	NA	Yes	Parietal peritoneal implantation tumor	PMCA	bulk RNA-seq
bulk-P15-1	P15	66	Female	NA	No	Greater omental implantation tumor	DPAM	bulk RNA-seq
bulk-P15-2	P15	66	Female	NA	No	Appendiceal mucinous neoplasm	DPAM	bulk RNA-seq
bulk-P15-3	P15	66	Female	NA	No	Appendiceal mucinous neoplasm	DPAM	bulk RNA-seq
bulk-P16-1	P16	42	Male	NA	Yes	Parietal peritoneal implantation tumor	DPAM	bulk RNA-seq
bulk-P16-2	P16	42	Male	NA	Yes	Parintestinal implantation tumor	DPAM	bulk RNA-seq
bulk-P17-1	P17	34	Female	NA	Yes	Periovarian implantation tumor	DPAM	bulk RNA-seq
bulk-P17-2	P17	34	Female	NA	Yes	Parietal peritoneal implantation tumor	DPAM	bulk RNA-seq
bulk-P17-3	P17	34	Female	NA	Yes	Mesenteric implantation tumor	DPAM	bulk RNA-seq
bulk-P17-4	P17	34	Female	NA	Yes	Parietal peritoneal implantation tumor	DPAM	bulk RNA-seq
bulk-P18-1	P18	69	Female	NA	No	Mesenteric implantation tumor	DPAM	bulk RNA-seq
bulk-P18-2	P18	69	Female	NA	No	Mesenteric implantation tumor	DPAM	bulk RNA-seq
bulk-P18-3	P18	69	Female	NA	No	Parintestinal implantation tumor	DPAM	bulk RNA-seq
bulk-P18-4	P18	69	Female	NA	No	Appendiceal mucinous neoplasm	DPAM	bulk RNA-seq
bulk-P18-5	P18	69	Female	NA	No	Appendiceal mucinous neoplasm	DPAM	bulk RNA-seq
bulk-P19-1	P19	63	Male	NA	No	Perisplenic implantation tumor	PMCA-S	bulk RNA-seq
bulk-P19-2	P19	63	Male	NA	No	Appendiceal mucinous neoplasm	PMCA-S	bulk RNA-seq
bulk-P20-1	P20	45	Female	NA	Yes	Parintestinal implantation tumor	PMCA	bulk RNA-seq
bulk-P21-1	P21	68	Female	NA	No	Appendiceal mucinous neoplasm	PMCA	bulk RNA-seq
bulk-P21-2	P21	68	Female	NA	No	Non-neoplastic appendix	Normal appendix	bulk RNA-seq
bulk-P22-1	P22	55	Female	NA	Yes	Non-neoplastic appendix	Normal appendix	bulk RNA-seq
bulk-P22-2	P22	55	Female	NA	Yes	Non-neoplastic appendix	Normal appendix	bulk RNA-seq
bulk-P23-1	P23	64	Male	NA	Yes	Non-neoplastic appendix	Normal appendix	bulk RNA-seq
bulk-P23-2	P23	64	Male	NA	Yes	Non-neoplastic appendix	Normal appendix	bulk RNA-seq
bulk-P24-1	P24	47	Male	NA	Yes	Non-neoplastic appendix	Normal appendix	bulk RNA-seq
bulk-P24-2	P24	47	Male	NA	Yes	Non-neoplastic appendix	Normal appendix	bulk RNA-seq
bulk-P25-1	P25	51	Female	NA	Yes	Non-neoplastic appendix	Normal appendix	bulk RNA-seq
bulk-P25-2	P25	51	Female	NA	Yes	Non-neoplastic appendix	Normal appendix	bulk RNA-seq
DPAM: Disseminated peritoneal adenomucinosis, PMCA: Peritoneal mucinous carcinomatosis, PMCA-S: Peritoneal mucinous carcinomatosis with signet ring cells, bulk RNA-seq: Bulk RNA sequencing
